# Supplementary material for: Unexpected sound omissions are signaled in human posterior superior temporal gyrus: an intracranial study
Source: Cereb Cortex. 2023 Jun 6;33(14):8837–48. doi: 10.1093/cercor/bhad155 (PMC10350817; doi:10.1093/cercor/bhad155)
Supplement: syllable_Ga_bhad155 [file syllable_ga_bhad155.zip]

Archive with 1 entries (1 files):
- syllable_Ga_bhad155.wav
